# Supplementary material for: Characterization of Acidic Mammalian Chitinase as a Novel Biomarker for Severe Periodontitis (Stage III/IV): A Pilot Study
Source: Int J Environ Res Public Health. 2022 Mar 30;19(7):4113. doi: 10.3390/ijerph19074113 (PMC8998681; doi:10.3390/ijerph19074113)
Supplement: Supplementary file 1 [file ijerph-19-04113-s001.zip]

Archive with 1 entries (1 files):
- ijerph-1636707-supplementary.pdf
